# Supplementary material for: Observation of a Flat and Extended Surface State in a Topological Semimetal
Source: Materials (Basel). 2022 Apr 8;15(8):2744. doi: 10.3390/ma15082744 (PMC9026440; doi:10.3390/ma15082744)
Supplement: Supplementary file 1 [file materials-15-02744-s001.zip]

Archive with 1 entries (1 files):
- materials-1666368-supplementary.pdf
